# Supplementary material for: Role of active joint position sense on the upper extremity functional performance tests in college volleyball players
Source: PeerJ. 2022 Jun 9;10:e13564. doi: 10.7717/peerj.13564 (PMC9188771; doi:10.7717/peerj.13564)
Supplement: Supplemental Information 1 [file peerj-10-13564-s001.xlsx]

## Sheet: Hoja1
						Active Joint Position Sense 90º Shoulder Flexion (º)				Active Joint Position Sense 90º Shoulder Medial Rotation (º)				Active Joint Position Sense 90º Shoulder Lateral Rotation (º)				Y-Balance Test Upper Quarter - Superolateral direction (cm)					Y-Balance Test Upper Quarter - Medial direction (cm)					Y-Balance Test Upper Quarter - Inferolateral direction (cm)					Y-Balance Test Upper Quarter - Composite Score	Closed Kinetic Chain Upper Extremity Stability Test (touches)					Seated Medicine Ball Throw - Dominant Limb (cm)						Seated Medicine Ball Throw - Bilateral (cm)
Sex	Years	Body mass (kg)	Height (m)	Body mass index	Upper limb length (cm)	Trial 1	Trial 2	Trial 3	Mean	Trial 1	Trial 2	Trial 3	Mean	Trial 1	Trial 2	Trial 3	Mean	Trial 1	Trial 2	Trial 3	Mean	(%)	Trial 1	Trial 2	Trial 3	Mean	(%)	Trial 1	Trial 2	Trial 3	Mean	(%)	(%)	1	2	3	Mean	touches/m	Length (cm)*	Trial 1	Trial 2	Trial 3	Mean	Mean minus Length (cm)	Trial 1	Trial 2	Trial 3	Mean	Mean minus Length (cm)
Male	17	65	1.82	19.6232	96	1.2	1	1.04	1.08	3.6	4.3	1.5	3.13333	3.6	6.3	8.9	6.26667	63	78	70	70.3333	73.2639	106	102	108	105.333	109.722	88	90	85	87.6667	91.3194	91.4352	15.5	16	14.5	15.3333	8.42491	78	350	300	295	315	237	300	378	378	352	274
Male	17	62.5	1.75	20.4082	86	2.3	3.5	4.7	3.5	18	8	17	14.3333	2	3	2	2.33333	48	51	58	52.3333	60.8527	82	89	87	86	100	65	63	71	66.3333	77.1318	79.3282	18.5	19	19.5	19	10.8571	88	320	350	310	326.667	238.667	415	430	430	425	337
Male	17	68.5	1.79	21.3789	93	6.2	6.3	5.4	5.96667	2.4	0	2.3	1.56667	0.7	0.5	1.8	1	69	71	77	72.3333	77.7778	92	100	98	96.6667	103.943	76	87	86	83	89.2473	90.3226	10	13.5	13.5	12.3333	6.89013	87	290	274	315	293	206	382	402	450	411.333	324.333
Female	17	65	1.73	21.7181	90	5.6	6.4	9.6	7.2	8	6.7	15.4	10.0333	5.2	3.6	5.9	4.9	50	46	56	50.6667	56.2963	93	93	97	94.3333	104.815	62	62	65	63	70	77.037	12.5	16	15	14.5	8.3815	83	280	350	425	351.667	268.667	415	380	430	408.333	325.333
Female	17	66	1.62	25.1486	82	4.7	2.9	4.7	4.1	1.5	0.5	2.2	1.4	3.8	2.3	1.6	2.56667	61	60	59	60	73.1707	75	82	78	78.3333	95.5285	85	90	88	87.6667	106.911	91.8699	18.5	17	18.5	18	11.1111	83	240	270	270	260	177	340	340	360	346.667	263.667
Female	17	85.5	1.82	25.8121	94	4.5	3.6	0.3	2.8	3.8	3.4	1.1	2.76667	2.6	8	2.2	4.26667	83	82	82	82.3333	87.5887	114	121	120	118.333	125.887	80	84	87	83.6667	89.0071	100.827	16	19	18	17.6667	9.70696	93	354	417	427	399.333	306.333	595	569	625	596.333	503.333
Male	17	83	1.79	25.9043	94	3.8	2.9	4.4	3.7	11.8	14.1	13.6	13.1667	3.8	0.5	3.2	2.5	43	52	51	48.6667	51.773	91	92	99	94	100	73	75	79	75.6667	80.4965	77.4232	19.5	18	17	18.1667	10.149	77	455	500	495	483.333	406.333	624	600	594	606	529
Female	17	59.9	1.5	26.6222	72	3.1	4.2	3.9	3.73333	8.6	10.9	11.6	10.3667	4.2	2.9	4.9	4	46	51	53	50	69.4444	93	98	93	94.6667	131.481	65	66	60	63.6667	88.4259	96.4506	17	16.5	17	16.8333	11.2222	60	228	255	276	253	193	305	290	290	295	235
Male	17	77	1.7	26.6436	84	1.9	0.9	3.9	2.23333	2.3	1.1	0.6	1.33333	2.7	0.7	2.4	1.93333	61	58	55	58	69.0476	88	89	90	89	105.952	82	81	81	81.3333	96.8254	90.6085	14.5	13.5	14.5	14.1667	8.33333	79	339	328	347	338	259	452	504	503	486.333	407.333
Female	18	57.3	1.64	21.3043	86	0.2	3	3.8	2.33333	11.7	17.6	13.6	14.3	4.6	3.4	7.7	5.23333	46	62	54	54	62.7907	92	102	94	96	111.628	60	62	63	61.6667	71.7054	82.0413	15	15	15	15	9.14634	66	250	278	282	270	204	263	313	336	304	238
Male	18	62	1.63	23.3355	81	3.9	2	4.9	3.6	7.8	8.9	8.9	8.53333	0.8	3.8	3.2	2.6	38	40	37	38.3333	47.3251	86	83	86	85	104.938	47	49	55	50.3333	62.1399	71.4678	17.5	16	16.5	16.6667	10.2249	80	390	390	440	406.667	326.667	400	435	460	431.667	351.667
Male	18	69	1.7	23.8754	84	4.2	3.3	0.8	2.76667	11.4	14	12.3	12.5667	8.3	12	10.9	10.4	39	49	52	46.6667	55.5556	80	87	92	86.3333	102.778	65	72	75	70.6667	84.127	80.8201	15	14.5	15	14.8333	8.72549	66	290	300	338	309.333	243.333	400	433	465	432.667	366.667
Female	18	58	1.55	24.1415	80	4.5	5.3	7.3	5.7	10.7	14	6.4	10.3667	0.9	2.8	2.6	2.1	45	50	53	49.3333	61.6667	88	84	82	84.6667	105.833	53	51	46	50	62.5	76.6667	16.5	14.5	15.5	15.5	10	73	200	205	210	205	132	250	240	245	245	172
Female	18	58.5	1.51	25.6568	79	3.2	3	2.2	2.8	8.7	10.78	10.9	10.1267	4.1	2.8	4.9	3.93333	54	50	54	52.6667	66.6667	77	76	78	77	97.4684	53	59	57	56.3333	71.308	78.481	11.5	14.5	16	14	9.27152	62	228	240	240	236	174	305	305	315	308.333	246.333
Female	18	64	1.64	23.7954	87	1.4	3.4	0.3	1.7	7.5	9.7	5.4	7.53333	15.6	10.4	3.7	9.9	45	45	47	45.6667	52.4904	85	85	85	85	97.7011	67	74	70	70.3333	80.8429	77.0115	10.5	13.5	8.5	10.8333	6.60569	83	200	206	175	193.667	110.667	270	272	220	254	171
Male	19	63	1.62	24.0055	86	1.4	1.7	1.8	1.63333	6.3	3	2.2	3.83333	1.7	1.2	5.3	2.73333	62	61	64	62.3333	72.4806	96	91	96	94.3333	109.69	78	79	82	79.6667	92.6357	91.6021	13	13	17.5	14.5	8.95062	70	316	350	340	335.333	265.333	370	367	395	377.333	307.333
Female	19	62	1.59	24.5243	79	3.6	2	1.4	2.33333	9.4	7.4	9.6	8.8	2.9	6.1	7.2	5.4	37	33	33	34.3333	43.4599	82	82	86	83.3333	105.485	46	42	48	45.3333	57.384	68.7764	10	9	8	9	5.66038	73	220	240	275	245	172	320	350	350	340	267
Male	19	77.2	1.7	26.7128	87	2.5	0.8	1.4	1.56667	7.3	1.5	3.3	4.03333	0.2	2.6	0.7	1.16667	61	59	67	62.3333	71.6475	92	97	103	97.3333	111.877	84	86	85	85	97.7011	93.742	15.5	14.5	15	15	8.82353	78	370	415	400	395	317	320	540	540	466.667	388.667
Female	19	68	1.58	27.2392	81	2.6	2.4	2.8	2.6	6.4	6.5	6.1	6.33333	7.9	11.4	8	9.1	52	50	50	50.6667	62.5514	77	80	70	75.6667	93.4156	66	64	60	63.3333	78.1893	78.0521	13.5	15	14	14.1667	8.96624	70	295	270	250	271.667	201.667	320	340	330	330	260
Male	20	66	1.79	20.5986	90	1.4	2.4	1.8	1.86667	5.1	3.9	7.1	5.36667	6.7	6.7	6.6	6.66667	76	63	60	66.3333	73.7037	97	97	87	93.6667	104.074	84	75	70	76.3333	84.8148	87.5309	12.5	14	13	13.1667	7.35568	78	440	388	400	409.333	331.333	320	505	490	438.333	360.333
Male	20	71	1.85	20.7451	91	4.5	5.8	5.2	5.16667	8.2	11.5	6.5	8.73333	3.9	1.1	5.5	3.5	62	62	57	60.3333	66.3004	103	109	100	104	114.286	82	77	80	79.6667	87.5458	89.3773	17	18.5	19.5	18.3333	9.90991	76	310	380	390	360	284	320	505	470	431.667	355.667
Male	20	58	1.6	22.6562	81	1.7	2.4	3	2.36667	5.1	0.1	3.2	2.8	11.5	9.8	10	10.4333	56	49	53	52.6667	65.0206	86	82	89	85.6667	105.761	74	78	76	76	93.8272	88.203	15.5	16	15	15.5	9.6875	68	300	375	300	325	257	320	460	455	411.667	343.667
Male	20	68	1.72	22.9854	89	0.2	1.2	2	1.13333	0.2	5.5	3.2	2.96667	2.3	2.6	4.3	3.06667	78	67	71	72	80.8989	100	100	90	96.6667	108.614	75	73	76	74.6667	83.8951	91.1361	14.5	16.5	16	15.6667	9.10853	70	330	335	350	338.333	268.333	320	455	476	417	347
Female	20	65	1.59	25.711	83	4.8	3.2	4.2	4.06667	8.1	1.1	4.3	4.5	6	1.8	4.1	3.96667	62	54	58	58	69.8795	91	96	91	92.6667	111.647	81	83	80	81.3333	97.992	93.1727	20	21	20	20.3333	12.7883	73	303	310	315	309.333	236.333	320	345	340	335	262
Male	20	82	1.75	26.7755	89	0.6	0	5	1.86667	3	2	3.6	2.86667	16	9	18	14.3333	60	61	66	62.3333	70.0375	83	91	85	86.3333	97.0037	70	72	76	72.6667	81.6479	82.8964	20	21	20	20.3333	11.619	77	250	298	380	309.333	232.333	320	445	400	388.333	311.333
Male	20	88	1.8	27.1605	92	1.1	3.4	6.4	3.63333	8.6	6.3	12.6	9.16667	1.2	1.5	4	2.23333	56	60	59	58.3333	63.4058	70	72	71	71	77.1739	60	61	65	62	67.3913	69.3237	13	12.5	12	12.5	6.94444	70	300	350	360	336.667	266.667	320	510	475	435	365
Female	20	67.5	1.65	24.7934	85	0.8	0.1	2.4	1.1	9.1	11.5	9.6	10.0667	11.2	12.9	12.9	12.3333	49	41	46	45.3333	53.3333	78	78	82	79.3333	93.3333	68	55	60	61	71.7647	72.8105	6	7.5	10.5	8	4.84848	70	240	238	270	249.333	179.333	320	370	370	353.333	283.333
Male	21	80	1.85	23.3747	100	0.1	0.5	1	0.533333	0.9	3.6	2.4	2.3	0.6	3.2	1.2	1.66667	89	88	85	87.3333	87.3333	118	126	100	114.667	114.667	82	90	80	84	84	95.3333	14	15.5	15	14.8333	8.01802	83	435	397	449	427	344	320	540	520	460	377
Male	21	71	1.73	23.7228	88	2.8	3.1	4	3.3	5.6	5	5	5.2	2.1	1.2	2	1.76667	68	63	58	63	71.5909	110	110	94	104.667	118.939	80	94	89	87.6667	99.6212	96.7172	17.5	17.5	17	17.3333	10.0193	73	390	425	415	410	337	320	485	490	431.667	358.667
Male	21	67.5	1.68	23.9158	90	3.6	4.1	6.9	4.86667	0.1	0.1	0.4	0.2	4.5	1.9	3.4	3.26667	68	68	66	67.3333	74.8148	98	100	95	97.6667	108.519	92	100	90	94	104.444	95.9259	13.5	15	15.5	14.6667	8.73016	68	405	395	380	393.333	325.333	320	488	435	414.333	346.333
Female	21	56	1.5	24.8889	80	6.2	3.8	1.9	3.96667	8.7	3.6	1.7	4.66667	9.4	1.2	3.3	4.63333	46	48	49	47.6667	59.5833	79	82	82	81	101.25	71	63	74	69.3333	86.6667	82.5	12.5	13	14.5	13.3333	8.88889	81	193	200	215	202.667	121.667	320	270	290	293.333	212.333
Female	21	60	1.54	25.2994	81	0.3	0.8	2.4	1.16667	11.5	14	20	15.1667	4	8	6.5	6.16667	43	52	54	49.6667	61.3169	71	79	80	76.6667	94.6502	51	60	58	56.3333	69.5473	75.1715	7.5	10	12.5	10	6.49351	78	274	265	285	274.667	196.667	320	342	363	341.667	263.667
Male	21	86	1.76	27.7634	92	2.4	4.2	2.4	3	0.6	0.2	1	0.6	4.1	5.5	4.5	4.7	67	64	70	67	72.8261	107	118	100	108.333	117.754	77	88	70	78.3333	85.1449	91.9082	15	16	15	15.3333	8.71212	75	410	480	460	450	375	320	570	590	493.333	418.333
Male	21	83	1.72	28.0557	90	2.5	3.6	6	4.03333	2	3.4	2.7	2.7	1.5	3.5	2.4	2.46667	56	55	60	57	63.3333	108	99	90	99	110	72	76	70	72.6667	80.7407	84.6914	10	12.5	11	11.1667	6.49225	85	395	428	430	417.667	332.667	320	545	540	468.333	383.333
Male	21	88.4	1.73	29.5366	90	1.2	1.5	0.8	1.16667	0.2	4.4	6.8	3.8	2	1.3	0.9	1.4	49	49	51	49.6667	55.1852	92	100	100	97.3333	108.148	68	65	69	67.3333	74.8148	79.3827	15	15	16	15.3333	8.8632	75	330	383	377	363.333	288.333	320	465	460	415	340
Female	22	53	1.5	23.5556	78	2.3	4.1	2	2.8	10.7	13.1	13.6	12.4667	4.1	3	5	4.03333	47	53	52	50.6667	64.9573	76	73	77	75.3333	96.5812	48	49	54	50.3333	64.5299	75.3561	16	17	17.5	16.8333	11.2222	73	220	255	245	240	167	320	300	310	310	237
Female	22	62	1.56	25.4767	83	1.5	1.2	5.5	2.73333	14.4	10.6	4	9.66667	9.6	5.3	9	7.96667	49	55	52	52	62.6506	79	82	83	81.3333	97.992	58	62	60	52	62.6506	74.4311	14.5	15	16	15.1667	9.72222	72	230	261	297	262.667	190.667	320	315	300	311.667	239.667
Male	22	68	1.57	27.5873	87	5.3	6.8	5.7	5.93333	7.8	16.8	10.6	11.7333	13.3	8.3	5.1	8.9	66	68	68	67.3333	77.3946	98	100	102	100	114.943	68	71	71	70	80.4598	90.9323	13	14	14	13.6667	8.70488	70	330	320	320	323.333	253.333	320	365	390	358.333	288.333
Male	23	80	1.89	22.3958	98	4	7	8	6.33333	10	8	8	8.66667	5	6	4	5	76	78	76	76.6667	78.2313	104	101	96	100.333	102.381	77	73	74	74.6667	76.1905	85.6009	17	17	18	17.3333	9.17108	80	360	350	330	346.667	266.667	320	407	390	372.333	292.333
Female	23	67.5	1.57	27.3845	76	3.6	2.5	5.4	3.83333	12.3	16.3	17.4	15.3333	7.2	10.6	7.2	8.33333	49	44	46	46.3333	60.9649	88	92	90	90	118.421	53	49	56	52.6667	69.2982	82.8947	15	12.5	13.5	13.6667	8.70488	73	200	205	220	208.333	135.333	320	290	300	303.333	230.333
Male	23	88	1.74	29.0659	85	2.4	3.1	2.8	2.76667	5.4	3.3	5.6	4.76667	1.1	4	8.8	4.63333	49	52	58	53	62.3529	102	91	97	96.6667	113.725	78	81	84	81	95.2941	90.4575	8.5	9.5	12.5	10.1667	5.84291	75	365	360	395	373.333	298.333	320	475	530	441.667	366.667
Female	24	66	1.58	26.4381	85	5.8	2.7	1.6	3.36667	13.2	3.9	5.7	7.6	4.4	1.1	1	2.16667	43	44	45	44	51.7647	77	78	79	78	91.7647	64	61	60	61.6667	72.549	72.0261	15	16.5	15	15.5	9.81013	82	236	220	250	235.333	153.333	320	250	298	289.333	207.333
Female	24	77	1.73	25.7276	88	1.6	7.5	1	3.36667	9.8	12	12.4	11.4	3.8	1.3	1.7	2.26667	48	52	53	51	57.9545	88	86	91	88.3333	100.379	67	54	64	61.6667	70.0758	76.1364	13	13.5	11	12.5	7.22543	78	260	299	273	277.333	199.333	320	330	347	332.333	254.333
Female	24	65.5	1.61	25.2691	85	3.3	5.7	5.2	4.73333	1.3	3.9	3.8	3	8.5	9.3	10.9	9.56667	62	64	67	64.3333	75.6863	99	95	99	97.6667	114.902	89	90	90	89.6667	105.49	98.6928	15.5	16.5	17	16.3333	10.1449	83	220	290	265	258.333	175.333	320	341	330	330.333	247.333
Male	25	72	1.82	21.7365	98	11.4	8.9	10.1	10.1333	3.2	2.5	3.2	2.96667	1.4	1	3	1.8	70	71	68	69.6667	71.0884	100	98	90	96	97.9592	74	74	72	73.3333	74.8299	81.2925	15.5	15.5	15	15.3333	8.42491	85	380	395	385	386.667	301.667	320	465	500	428.333	343.333
Male	25	69	1.74	22.7903	92	4.6	6.7	10.9	7.4	2	7.6	2.6	4.06667	5.6	7	5.4	6	56	52	57	55	59.7826	98	93	95	95.3333	103.623	65	67	69	67	72.8261	78.744	18	23.5	24	21.8333	12.5479	85	300	315	346	320.333	235.333	320	360	404	361.333	276.333
Female	25	63	1.54	26.5643	77	2	2.1	1.9	2	5.6	18.4	19.7	14.5667	2.2	2.2	4.1	2.83333	51	49	50	50	64.9351	81	79	79	79.6667	103.463	60	62	62	61.3333	79.6537	82.684	15	17.5	16.5	16.3333	10.6061	65	285	285	295	288.333	223.333	320	305	310	311.667	246.667
Male	26	89	1.75	29.0612	89	0.8	1	1.6	1.13333	4.5	10.3	7.4	7.4	5.9	9.3	6.1	7.1	40	45	46	43.6667	49.0637	87	77	80	81.3333	91.3858	72	70	68	70	78.6517	73.0337	12.5	13	12	12.5	7.14286	76	345	358	320	341	265	320	460	400	393.333	317.333
Female	27	76	1.7	26.2976	88	4.7	10	11	8.56667	3.2	5.8	6	5	7	4.8	6.9	6.23333	52	51	56	53	60.2273	85	89	88	87.3333	99.2424	67	67	65	66.3333	75.3788	78.2828	14.5	15	15.5	15	8.82353	80	290	290	300	293.333	213.333	320	360	378	352.667	272.667
Male	28	63.5	1.7	21.9723	89	4.7	4.8	5.1	4.86667	20	15.6	20.7	18.7667	6.1	10.4	12.5	9.66667	69	75	75	73	82.0225	97	104	106	102.333	114.981	69	67	64	66.6667	74.9064	90.6367	15	14	13.5	14.1667	8.33333	75	350	410	400	386.667	311.667	320	500	505	441.667	366.667
Male	29	90.2	1.82	27.231	96	1.1	2.9	2.9	2.3	4	3.9	4.2	4.03333	2.5	1.6	0.8	1.63333	72	68	67	69	71.875	103	102	107	104	108.333	76	72	73	73.6667	76.7361	85.6481	12.5	12	13.5	12.6667	6.95971	80	430	410	430	423.333	343.333	320	550	528	466	386
Female	30	73.5	1.68	26.0417	89	12.4	8.6	7.4	9.46667	2.2	2.5	2.4	2.36667	1.8	3.8	7.1	4.23333	47	45	45	45.6667	51.3109	85	84	88	85.6667	96.2547	64	65	65	64.6667	72.6592	73.4082	14	13.5	14.5	14	8.33333	78	265	260	280	268.333	190.333	320	320	325	321.667	243.667
																																							* distance between the wall and the most proximal tangent of the chalk mark from the ball
